# Supplementary material for: Next generation biobanking ontology: introducing–omics contextual data to biobanking ontology
Source: Bioinform Adv. 2025 Aug 7;5(1):vbaf131. doi: 10.1093/bioadv/vbaf131 (PMC12342351; doi:10.1093/bioadv/vbaf131)
Supplement: vbaf131_Supplementary_Data [file vbaf131_supplementary_data.zip]

Archive with 8 entries (8 files):
- supplementary figure 1 namesspaces used in NGBO.png
- Supplementary Material CQ.docx
- Supplementary Material Table 1.xlsx
- Supplementary Material Table 3.xlsx
- Supplementary Material Table 4.xlsx
- Supplementary Material Table 5.docx
- Supplementary Material table 6.docx
- Supplementary Material Table 7.docx
