# Supplementary material for: Next generation biobanking ontology: introducing–omics contextual data to biobanking ontology
Source: Bioinform Adv. 2025 Aug 7;5(1):vbaf131. doi: 10.1093/bioadv/vbaf131 (PMC12342351; doi:10.1093/bioadv/vbaf131)
Supplement: vbaf131_Supplementary_Data [file vbaf131_supplementary_data.zip › Supplementary Material Table 1.xlsx]

## Sheet: ISBER AND MIABIS
Documentation Requirement	Description
ISBER
Informed Consent Documentation	Record of consent obtained from donors for sample collection, storage, and use.
Sample Collection Protocols	Detailed procedures and protocols for sample collection.
Sample Processing Records	Documentation of methods used for processing and handling samples.
Sample Storage Logs	Logs indicating storage conditions and locations for all samples.
Sample Usage Records	Records of sample distribution and use, including tracking of sample transfers.
Quality Assurance/Control Records	Documentation of QA/QC procedures to ensure sample integrity and reproducibility.
Standard Operating Procedures (SOPs)	Comprehensive SOPs for all aspects of biobank operations, including collection, processing, and storage.
Data Management Records	Records of data associated with samples, ensuring proper data entry, storage, and retrieval.
Training Records	Documentation of training provided to personnel involved in biobank operations.
Incident Reports	Reports documenting any deviations, incidents, or non-conformances in biobank operations.
Ethics Approvals	Copies of ethics committee approvals for biobank protocols and procedures.
MIABIS
Data describing Biobank entity
ID	ID of the biobank.
Acronym	Short name in use for the biobank. If applicable.
Name	Name of the biobank (preferably in English).
URL	Complete http-address for the biobank.
Juristic Person	Juristic person i.e. a university, concern, county council etc. for the biobank.
Country	Two letter code for the country of the biobank.
Contact Information	Contact information for the contact person/person responsible of the biobank (Structured attribute).
Description	Description of the biobank in English.
Infrastructural capabilities	The technical infrastructural capabilities that the biobank can offer to the clients.
Organisational capabilities	The organisational capabilities and services that the biobank can provide to support clients.
Bioprocessing and analytical capabilities	Bioprocessing and analytical services that the biobank can offer to the clients.
Quality Management standard	The standards that the biobank is certified or accredited for.
Data describing Collection entity
ID	ID of the collection.
Acronym	Short name in use for the collection. If applicable.
Name	Name of the collection (preferably in English).
URL	Complete http-address for the collection.
Contact Information	Complete http-address for the collection
Description	Description of the collection in English.
Sample source	The source from which the samples were collected or isolated.
Sex	The sex of the individuals in the collection.
Age Low	Age of youngest sample donor at time of sample donation.
Age High	Age of oldest sample donor at time of sample donation.
Age Low Unit	Unit defining Age Low.
Age High Unit	Unit defining Age High.
Dataset type	Types of datasets (groups of related data) obtained or otherwise derived from donors or their specimens.
Sample type	The biospecimen saved from a biological entity for propagation e.g. testing, diagnostics, treatment or research purposes.
Storage temperature	The long-term storage temperature at which the sample is stored after preparation, based on SPREC v3.
Disease	The disease or disease category of main interest in the collection, if any.
Sample collection setting	The context in which the sample collection was/is conducted.
Collection design	The overall design of the collection that explains how the collection was/is built up.
Use & Access conditions	The conditions that may change the availability of the samples/data in the collection.
Collection status	The state of the collection functions.
Total number of subjects	Total number of subjects included in the collection.
Inclusion criteria	Information on type of parameters that determine which subjects will become collection participants.
Publications	List of key publications produced in the collection.
Data describing Network entity
ID	ID of the Network.
Acronym	Short name in use for the network. If applicable.
Name	Name of the network (preferably in English).
URL	Complete http-address for the Network.
Juristic person	Juristic person i.e. a university, concern, county council etc. for the network.
Country	Two letter code for the country of the Network.
Contact information	Contact information for the contact person/person responsible of the Network.
Description	Description of the network in English.
Network status	The state of the network functions.
Network members	Names of the entities (organisations, biobanks, collections and/or research resources, etc.) involved in the Network.
Common collaboration topics	Topics that the network partners collaborate on.
Data describing Research Resource entity
ID	ID of the Research Resource
Acronym	Short name in use for the Research Resource. If applicable.
Name	Name of the Research Resource (preferably in English).
URL	Complete http-address for the Research Resource.
Contact Information	Contact information for the contact person/person responsible of the Research Resource .
Description	Description of the Research Resource in English.
Sample source	The source from which the samples were collected or isolated.
Sex	The sex of the individuals in the Research Resource.
Age Low	Age of youngest sample donor at time of sample donation.
Age High	Age of oldest sample donor at time of sample donation.
Age Low Unit	Unit defining Age Low.
Age High Unit	Unit defining Age High.
Dataset type	Types of datasets (groups of related data) obtained or otherwise derived from donors or their specimens.
Sample type	The biospecimen saved from a biological entity for propagation e.g. testing, diagnostics, treatment or research purposes.
Storage temperature	The long-term storage temperature at which the sample is stored after preparation, based on SPREC v3.
Disease	The disease or disease category of main interest in the Research Resource, if any.
Sample collection setting	The context in which the sample collection was/is conducted.
Research Resource design	The overall design of the collection that explains how the collection was/is built up.
Use & Access conditions	The conditions that may change the availability of the samples/data in the collection.
Research Resource status	The state of the Research Resource functions.
Total number of subjects	Total number of subjects included in the Research Resource
Inclusion criteria	Information on type of parameters that determine which subjects will become Research Resource participants.
Publications	List of key publications produced in the Research Resource (provide DOI’s, if possible)
