# Supplementary material for: Next generation biobanking ontology: introducing–omics contextual data to biobanking ontology
Source: Bioinform Adv. 2025 Aug 7;5(1):vbaf131. doi: 10.1093/bioadv/vbaf131 (PMC12342351; doi:10.1093/bioadv/vbaf131)
Supplement: vbaf131_Supplementary_Data [file vbaf131_supplementary_data.zip › Supplementary Material Table 3.xlsx]

## Sheet: Sheet1
Requirements needed to address NGBO use-cases (NGBO usecases requires granular, computationally indexed data fields to ensure precise indexing and retrieval of biobank and omics-related data. This level of detail is essential for harmonizing diverse datasets and enabling automated processing, integration, and analysis across various systems.)	NCBI BioSample		College of American Pathologists documentation requirement		Minimum information about a microarray experiment		MIxS standard (Minimum Information about any (x) Sequence)
	Minimum information requirement (specific data fields)	Standards	Minimum information requirement (specific data fields)	Standards	Minimum information requirement (specific data fields)	Standards	Minimum information requirement (specific data fields)	Standards
Sample metadata (Covers data fields necessary for identifying and describing samples)		✔	✔		✔
Sample processing (Includes details on how samples are handled)		✔	✔		✔
Experimental design (Include data fields about the planning and structuring of experiments)		✔	✔		✔		✔	✔
Data sharing (include data sharing guidelines and highlights any deficiencies.)			✔
Quality control (Including data fields for procedures for ensuring data accuracy and integrity)			✔		✔		✔	✔
SOPs (Details on the standard procedures followed during biobanking and research)			✔
Result reporting (Including data fields about the documentation and communication of results)			✔		✔		✔	✔
Detailed data processing details (Including data nformation on data processing methods)			✔
	While NCBI BioSample offers essential sample metadata, it lacks detailed descriptions for omics data generation, bioinformatics pipelines, and quality control metrics. Additionally, it does not provide computational granularity for automated data indexing and integration, which is required by NGBO for enhanced interoperability		The CAP checklist provides strong guidelines for specimen handling and lab processes but lacks coverage for omics data generation, including sequencing protocols, bioinformatics pipelines, and quality control measures. Additionally, CAP does not offer computational indexing capabilities, which are critical for NGBO's requirements to enable automated data integration and analysis across systems.		The MIAME checklist focuses on microarray-specific data but lacks detailed fields for omics data generation, bioinformatics pipelines, and sequencing technologies. It also does not provide computational indexing capabilities, limiting its use for NGBO’s requirements for automating data integration and ensuring interoperability across systems.		While the MIxS standard focuses on sequencing-related metadata, particularly sample conditions and environmental data, it lacks detailed fields for integrating biobank specimen data, omics data generation, and bioinformatics pipelines.

## Sheet: ISBER
Documentation Requirement	Description
Informed Consent Documentation	Record of consent obtained from donors for sample collection, storage, and use.
Sample Collection Protocols	Detailed procedures and protocols for sample collection.
Sample Processing Records	Documentation of methods used for processing and handling samples.
Sample Storage Logs	Logs indicating storage conditions and locations for all samples.
Sample Usage Records	Records of sample distribution and use, including tracking of sample transfers.
Quality Assurance/Control Records	Documentation of QA/QC procedures to ensure sample integrity and reproducibility.
Standard Operating Procedures (SOPs)	Comprehensive SOPs for all aspects of biobank operations, including collection, processing, and storage.
Data Management Records	Records of data associated with samples, ensuring proper data entry, storage, and retrieval.
Training Records	Documentation of training provided to personnel involved in biobank operations.
Incident Reports	Reports documenting any deviations, incidents, or non-conformances in biobank operations.
Ethics Approvals	Copies of ethics committee approvals for biobank protocols and procedures.

## Sheet: MixS
Attribute	Description
Title	The title of the experiment.
Description	A detailed description including objectives and hypotheses.
Experiment Design	Details of the experimental design, sampling strategies, and conditions.
Study Type	Type of study (e.g., transcriptomics, genomics, metagenomics).
Sample Name	Identifier or name of each sample.
Sample Characteristics	Detailed attributes (e.g., taxonomy, environment, health status).
Collection Date	Date when the sample was collected.
Sequencing Platform	The platform or technology used (e.g., Illumina, Oxford Nanopore).
Library Preparation	Details on library preparation methods and reagents used.
Read Length	Information on the length of sequencing reads (e.g., single-end or paired-end).
Raw Data Files	Files containing raw sequencing data.
Data Acquisition Protocols	Procedures followed for acquiring the data.
Processing Steps	Steps taken to process the raw data (e.g., trimming, alignment).
Normalization Methods	Methods used for normalizing data.
Quality Control	Measures and metrics for assessing data quality.
Analytical Methods	Techniques used for data analysis (e.g., variant calling).
Software Tools	Names and versions of software tools used.
Statistical Methods	Statistical methods applied to interpret the data.
Results	Key findings and interpretations of the data.
Biological Significance	Relevance and implications for biological questions.
Visualizations	Graphs, plots, or other visualizations used.
Repositories	Information on where the data is deposited (e.g., NCBI SRA).
Access Information	Details on how to access the data.
Data Formats	Formats in which data is provided (e.g., FASTQ, BAM).
Additional Files	Any additional files related to the experiment.
Metadata	Extra information supporting data interpretation.

## Sheet: MIABIS
Attribute	Describtion
Biobank ID	Unique identifier with country code and biobank name/ID.
Name of biobank	Name in the local language.
Juristic person	Organization responsible for the biobank.
URL	Website address of the biobank.
Country code	Two-letter country code (ISO-standard 3166 alpha2).
Biobank type	Medical area of sample collection (e.g., Pathology, Cytology).
Contact person	Name of the biobank's contact person.
Contact phone	Telephone number with international prefix.
Contact email	Email address of the contact person.
Contact department	Department of the contact person.
Contact address	Street address or PO Box.
Contact ZIP	ZIP code of the contact person.
Contact city	City of the contact person.
Contact country	Country code of the contact person (ISO 3166 alpha2).
Hosted studies	Studies hosted by the biobank.
Date of entry	Date of data entry (ISO 8601 format).
Last Updated	Date of last update (ISO 8601 format).
Sample Collection/Study ID	Unique ID or acronym.
Study name	Study name in English.
Description	Aim of the study/sample collection (max 200 characters).
Sample Collection Responsible/Principal Investigator	Name of the responsible person.
Contact person	Name of the contact person.
Contact phone	Telephone number with international prefix.
Contact email	Email address of the contact person.
Contact department	Department of the contact person.
Contact address	Street address or PO Box.
Contact ZIP	ZIP code of the contact person.
Contact city	City of the contact person.
Contact country	Country code of the contact person (ISO 3166 alpha2).
Type of Collection	Study design type (e.g., Case-control, Cohort).
Collection start	Start date (ISO 8601 format).
Collection end	End date (ISO 8601 format).
Planned sampled individuals	Number of individuals planned for the study.
Planned total individuals	Total number of individuals planned for the study.
Sex	Sex of the sample donors (Female, Male).
Age interval	Youngest to oldest participant age range.
Average age	Average age of sample donors.
Main diagnosis	ICD-10 codes for studied diagnoses.
Comorbidity	Availability of comorbidity information (Yes/No).
Categories of data collected	Types of collected data (e.g., Biological samples, Register data).
Material type	Nature of biological samples (e.g., Whole blood, DNA).
Storage temperature	Long-term storage temperature.
Survey data	Additional donor information (e.g., Medication, Mental Health).
Medical records	Available medical record data.
Registers	Available registry data.
Omics experiments	Performed -omics experiments (e.g., Genomics, Transcriptomics).
Sample handling	Sample handling methods (e.g., Freeze chain).
Current sampled individuals	Current number of individuals with samples.
Current total individuals	Total number of individuals in the study.
Hosting biobank	Biobank storing the samples.
Date of entry	Date of data entry (ISO 8601 format).
Last updated	Date of last update (ISO 8601 format).
Informed Consent Documentation	Record of consent obtained from donors for sample collection, storage, and use.
Sample Collection Protocols	Detailed procedures and protocols for sample collection.
Sample Processing Records	Documentation of methods used for processing and handling samples.
Sample Storage Logs	Logs indicating storage conditions and locations for all samples.
Sample Usage Records	Records of sample distribution and use, including tracking of sample transfers.
Quality Assurance/Control Records	Documentation of QA/QC procedures to ensure sample integrity and reproducibility.
Standard Operating Procedures (SOPs)	Comprehensive SOPs for all aspects of biobank operations, including collection, processing, and storage.
Data Management Records	Records of data associated with samples, ensuring proper data entry, storage, and retrieval.
Training Records	Documentation of training provided to personnel involved in biobank operations.
Incident Reports	Reports documenting any deviations, incidents, or non-conformances in biobank operations.
Ethics Approvals	Copies of ethics committee approvals for biobank protocols and procedures.

## Sheet: MAIEME 
Attribute	Description
Experiment Title	The title of the experiment.
Description	A detailed description of the experiment.
Design	Information about the experimental design, including hypothesis and objectives.
Sample Names	Names or identifiers for the samples.
Sample Characteristics	Detailed characteristics of each sample (e.g., species, tissue type, condition).
Sample Preparation	Information on sample preparation methods, including preprocessing steps.
Microarray Design	Details of the microarray design, including probe sequences and layout.
Manufacturer	Information on the manufacturer of the microarray.
Platform	The platform or technology used for the microarray.
Raw Data	Raw intensity values or other data outputs from the microarray.
Data generation protocols	Procedures and conditions under which data was acquired.
uality Metrics	Metrics used to assess the quality of the data, such as signal-to-noise ratios.
Preprocessing	Steps taken to preprocess the data, including background correction and filtering.
Statistical Methods	Techniques used for statistical analysis of the data, such as differential expression analysis.
Software	Software tools and versions used for analysis.
Data Repositories	Information on where the data is deposited, such as GEO or ArrayExpress.
Data access	Details on how to access the data.
