# Supplementary material for: Next generation biobanking ontology: introducing–omics contextual data to biobanking ontology
Source: Bioinform Adv. 2025 Aug 7;5(1):vbaf131. doi: 10.1093/bioadv/vbaf131 (PMC12342351; doi:10.1093/bioadv/vbaf131)
Supplement: vbaf131_Supplementary_Data [file vbaf131_supplementary_data.zip › Supplementary Material Table 4.xlsx]

## Sheet: Sheet1
Title	Authors	PMID	Publication Year
The State of Cloud-Based Biospecimen and Biobank Data Management Tools	Shonali Paul, Aditi Gade, Sumani Mallipeddi	28300421	2017
Metabolomics technology and bioinformatics for precision medicine	Rajeev K Azad, Vladimir Shulaev	29304189	2018
The Implementation of an Integrated Management System at Qatar Biobank	Linda Hannigan, Ghada Deyab, Asmaa Al Thani, Ajayeb Al Marri, Nahla Afifi	31833808	2019
Biobanks for life sciences and personalized medicine: importance of standardization, biosafety, biosecurity, and data management	Heimo Müller, Georges Dagher, Martina Loibner, Cornelia Stumptner, Penelope Kungl, Kurt Zatloukal	31896493	2019
A review of brain biorepository management and operations	H Ronald Zielke, Deborah C Mash	29496157	2018
ukbtools: An R package to manage and query UK Biobank data	Ken B Hanscombe, Jonathan R I Coleman, Matthew Traylor, Cathryn M Lewis	31150407	2019
Aspects of Modern Biobank Activity – Comprehensive Review	Wiktor Paskal, Adriana M Paskal, Tomasz Dębski, Maciej Gryziak, Janusz Jaworowski	29728978	2018
Data Integration in Poplar: ‘Omics Layers and Integration Strategies	Deborah Weighill, Timothy J Tschaplinski, Gerald A Tuskan, Daniel Jacobson	31608114	2019
Integration of Omics Data to Identify Cancer-Related MicroRNA	Luciano Cascione	30963490	2019
Challenges in the Integration of Omics and Non-Omics Data	Evangelina López de Maturana, Lola Alonso, Pablo Alarcón, Isabel Adoración Martín-Antoniano, Silvia Pineda, Lucas Piorno, M Luz Calle, Núria Malats	30897838	2019
A Selective Review of Multi-Level Omics Data Integration Using Variable Selection	Cen Wu, Fei Zhou, Jie Ren, Xiaoxi Li, Yu Jiang, Shuangge Ma	30669303	2019
Why imaging data alone is not enough: AI-based integration of imaging, omics, and clinical data	Andreas Holzinger, Benjamin Haibe-Kains, Igor Jurisica	31203421	2019
Biobank Quality Management in the BBMRI.be Network	Loes Linsen, Veronique T'Joen, Catherine Van Der Straeten, Kristel Van Landuyt, Etienne Marbaix, Sofie Bekaert, Nadine Ectors	31294024	2019
Returning Results in Biobank Research: Global Trends and Solutions	Eva De Clercq, Jane Kaye, Susan M Wolf, Barbara A Koenig, Bernice S Elger	28146646	2017
BioInfra.Prot: A comprehensive proteomics workflow including data standardization, protein inference, expression analysis and data publication	Michael Turewicz, Michael Kohl, Maike Ahrens, Gerhard Mayer, Julian Uszkoreit, Wael Naboulsi, Thilo Bracht, Dominik A Megger, Barbara Sitek, Katrin Marcus, Martin Eisenacher	28606611	2017
